# Supplementary material for: Golden ratio organization in human EEG is associated with theta-alpha frequency convergence: a multi-dataset validation study
Source: Front Hum Neurosci. 2026 Mar 4;20:1781338. doi: 10.3389/fnhum.2026.1781338 (PMC12996120; doi:10.3389/fnhum.2026.1781338)
Supplement: Supplementary file 1 [file Table_1.xlsx]

## Sheet: Subject_Data
Subject	Dataset	Theta (Hz)	Alpha (Hz)	Ratio (α/θ)	PCI	Convergence	φ-organized
S001R02	PhysioNet	5.895	10.094	1.712	0.692	0.213	1
S002R02	PhysioNet	6.177	10.871	1.76	0.341	0.193	1
S003R02	PhysioNet	5.784	10.401	1.798	0.073	0.195	1
S004R02	PhysioNet	5.865	10.61	1.809	0	0.191	1
S005R02	PhysioNet	5.909	10.395	1.759	0.347	0.201	1
S006R02	PhysioNet	6.119	10.024	1.638	1.347	0.227	1
S007R02	PhysioNet	6.321	10.881	1.721	0.621	0.198	1
S008R02	PhysioNet	6.224	9.687	1.556	1.213	0.252	1
S009R02	PhysioNet	6.151	9.859	1.603	1.462	0.238	1
S010R02	PhysioNet	6.225	9.669	1.553	1.2	0.254	1
S011R02	PhysioNet	5.939	10.172	1.713	0.687	0.211	1
S012R02	PhysioNet	5.513	10.434	1.893	-0.592	0.184	0
S013R02	PhysioNet	6.212	9.638	1.552	1.193	0.255	1
S014R02	PhysioNet	6.311	9.91	1.57	1.277	0.244	1
S015R02	PhysioNet	6.185	10.536	1.704	0.76	0.206	1
S016R02	PhysioNet	5.952	10.838	1.821	-0.083	0.186	0
S017R02	PhysioNet	5.917	10.767	1.82	-0.074	0.187	0
S018R02	PhysioNet	5.843	10.255	1.755	0.376	0.204	1
S019R02	PhysioNet	5.379	9.864	1.834	-0.17	0.201	0
S020R02	PhysioNet	5.865	10.643	1.815	-0.039	0.189	0
S021R02	PhysioNet	6.034	9.751	1.616	1.556	0.237	1
S022R02	PhysioNet	5.9	9.91	1.68	0.956	0.222	1
S023R02	PhysioNet	5.79	10.189	1.76	0.343	0.204	1
S024R02	PhysioNet	6.366	9.577	1.504	1.025	0.269	1
S025R02	PhysioNet	6.17	10.384	1.683	0.927	0.212	1
S026R02	PhysioNet	6.222	9.993	1.606	1.485	0.234	1
S027R02	PhysioNet	6.242	10.641	1.705	0.751	0.204	1
S028R02	PhysioNet	6.338	9.559	1.508	1.037	0.269	1
S029R02	PhysioNet	6.209	9.616	1.549	1.18	0.256	1
S030R02	PhysioNet	6.691	9.921	1.483	0.964	0.268	1
S031R02	PhysioNet	6.789	8.976	1.322	0.675	0.372	1
S032R02	PhysioNet	5.838	10.329	1.769	0.276	0.2	1
S033R02	PhysioNet	5.709	10.749	1.883	-0.519	0.18	0
S034R02	PhysioNet	6.115	9.824	1.607	1.489	0.238	1
S035R02	PhysioNet	5.643	10.371	1.838	-0.199	0.191	0
S036R02	PhysioNet	6.177	10.13	1.64	1.328	0.225	1
S037R02	PhysioNet	5.905	10.095	1.71	0.711	0.213	1
S038R02	PhysioNet	5.761	10.751	1.866	-0.397	0.182	0
S039R02	PhysioNet	5.762	10.234	1.776	0.228	0.201	1
S040R02	PhysioNet	5.949	9.954	1.673	1.013	0.222	1
S041R02	PhysioNet	6.377	9.821	1.54	1.146	0.254	1
S042R02	PhysioNet	6.093	11.272	1.85	-0.284	0.176	0
S043R02	PhysioNet	5.805	10.416	1.794	0.101	0.196	1
S044R02	PhysioNet	6.173	9.875	1.6	1.442	0.238	1
S045R02	PhysioNet	6.043	10.087	1.669	1.048	0.22	1
S046R02	PhysioNet	6.018	10.328	1.716	0.66	0.208	1
S047R02	PhysioNet	5.68	9.861	1.736	0.513	0.214	1
S048R02	PhysioNet	6.763	9.614	1.422	0.828	0.298	1
S049R02	PhysioNet	5.69	10.339	1.817	-0.055	0.194	0
S050R02	PhysioNet	6.038	10.307	1.707	0.732	0.21	1
S051R02	PhysioNet	5.487	10.201	1.859	-0.349	0.192	0
S052R02	PhysioNet	6.505	9.867	1.517	1.064	0.259	1
S053R02	PhysioNet	5.949	10.225	1.719	0.641	0.209	1
S054R02	PhysioNet	6.622	9.013	1.361	0.728	0.346	1
S055R02	PhysioNet	6.425	9.83	1.53	1.109	0.256	1
S056R02	PhysioNet	6.501	9.628	1.481	0.96	0.276	1
S057R02	PhysioNet	5.994	10.3	1.718	0.644	0.208	1
S058R02	PhysioNet	5.85	10.381	1.775	0.237	0.199	1
S059R02	PhysioNet	6.06	10.57	1.744	0.452	0.2	1
S060R02	PhysioNet	6.138	10.063	1.639	1.334	0.226	1
S061R02	PhysioNet	6.419	9.802	1.527	1.098	0.258	1
S062R02	PhysioNet	5.612	10.365	1.847	-0.261	0.19	0
S063R02	PhysioNet	5.799	10.109	1.743	0.459	0.208	1
S064R02	PhysioNet	5.707	9.96	1.745	0.445	0.21	1
S065R02	PhysioNet	6.49	9.851	1.518	1.067	0.259	1
S066R02	PhysioNet	5.986	9.842	1.644	1.284	0.23	1
S067R02	PhysioNet	5.66	10.39	1.836	-0.183	0.191	0
S068R02	PhysioNet	5.811	10.226	1.76	0.342	0.203	1
S069R02	PhysioNet	5.414	10.236	1.891	-0.577	0.188	0
S070R02	PhysioNet	5.923	9.861	1.665	1.086	0.225	1
S071R02	PhysioNet	6.546	9.802	1.497	1.005	0.266	1
S072R02	PhysioNet	6.235	9.369	1.503	1.02	0.275	1
S073R02	PhysioNet	5.983	10.208	1.706	0.739	0.212	1
S074R02	PhysioNet	5.725	10.22	1.785	0.164	0.2	1
S075R02	PhysioNet	6.709	9.14	1.362	0.729	0.341	1
S076R02	PhysioNet	5.917	10.227	1.728	0.568	0.208	1
S077R02	PhysioNet	6.038	9.183	1.521	1.078	0.274	1
S078R02	PhysioNet	6.35	9.78	1.54	1.147	0.254	1
S079R02	PhysioNet	6.275	10.17	1.621	1.54	0.228	1
S080R02	PhysioNet	6.117	10.44	1.707	0.735	0.207	1
S081R02	PhysioNet	6.478	9.826	1.517	1.064	0.26	1
S082R02	PhysioNet	6.434	9.845	1.53	1.11	0.256	1
S083R02	PhysioNet	5.99	10.225	1.707	0.732	0.211	1
S084R02	PhysioNet	5.982	9.979	1.668	1.057	0.222	1
S085R02	PhysioNet	6.237	10.665	1.71	0.71	0.203	1
S086R02	PhysioNet	5.815	10.404	1.789	0.138	0.197	1
S087R02	PhysioNet	6.48	9.424	1.454	0.895	0.29	1
S088R02	PhysioNet	5.379	10.403	1.934	-0.918	0.181	0
S089R02	PhysioNet	5.882	9.537	1.621	1.534	0.241	1
S090R02	PhysioNet	6.082	10.454	1.719	0.64	0.205	1
S091R02	PhysioNet	6.054	10.25	1.693	0.843	0.213	1
S092R02	PhysioNet	6.574	9.728	1.48	0.957	0.274	1
S093R02	PhysioNet	5.431	10.267	1.891	-0.576	0.187	0
S094R02	PhysioNet	6.051	10.51	1.737	0.507	0.202	1
S095R02	PhysioNet	5.547	11.248	2.028	-1.385	0.161	0
S096R02	PhysioNet	5.968	10.319	1.729	0.566	0.206	1
S097R02	PhysioNet	5.801	10.694	1.843	-0.237	0.185	0
S098R02	PhysioNet	5.944	10.207	1.717	0.653	0.21	1
S099R02	PhysioNet	6.156	9.832	1.597	1.425	0.239	1
S100R02	PhysioNet	5.837	10.549	1.807	0.011	0.192	1
S101R02	PhysioNet	5.916	10.633	1.797	0.081	0.192	1
S102R02	PhysioNet	6.176	9.654	1.563	1.244	0.251	1
S103R02	PhysioNet	5.855	9.857	1.683	0.924	0.222	1
S104R02	PhysioNet	6.488	9.618	1.482	0.964	0.275	1
S105R02	PhysioNet	6.192	9.867	1.593	1.403	0.24	1
S106R02	PhysioNet	6.374	10.091	1.583	1.344	0.237	1
S107R02	PhysioNet	6.387	9.939	1.556	1.212	0.247	1
S108R02	PhysioNet	6.204	10.454	1.685	0.912	0.211	1
S109R02	PhysioNet	5.787	11.159	1.928	-0.871	0.17	0

## Sheet: Summary_Statistics
Dataset	N	Theta Mean	Theta SD	Alpha Mean	Alpha SD	Ratio Mean	PCI Mean	r	p-value	φ-organized %
PhysioNet	109	6.05	0.31	10.12	0.44	1.68	0.63	0.628	2.5e-13	82.6
LEMON	211	6.05	0.52	9.97	0.85	1.65	0.3	0.497	1.4e-14	79.1
Combined	320	6.05	0.45	10.02	0.72	1.66	0.41	0.54	<1e-20	80

## Sheet: Subgroup_Analysis
Subgroup	N	r	p-value	Mean Theta (Hz)	Mean Alpha (Hz)	Mean Ratio
Young (<40 years)	142	0.574	8.6e-14
Old (≥40 years)	69	0.344	3.8e-03
Male	134	0.429	2.3e-07
Female	77	0.68	1.1e-11
High φ (PCI > median)	105			6.24	9.75	1.567
Low φ (PCI ≤ median)	106			5.85	10.2	1.756

## Sheet: Monte_Carlo_Null
Dataset	N	Observed r	Null Mean	Null SD	Z-score	p-value	N simulations	Exceeded
PhysioNet	109	0.628	-0.175	0.093	8.63	<0.0001	10000	0/10000
LEMON	211	0.497	-0.293	0.061	12.91	<0.0001	10000	0/10000

## Sheet: Epsilon_Sensitivity
ε value	r	p-value	95% CI lower	95% CI upper
0.001	0.41	<1e-10	0.31	0.5
0.01	0.54	<1e-20	0.46	0.62
0.1	0.62	<1e-25	0.54	0.69
0.5	0.74	<1e-35	0.68	0.79
1	0.78	<1e-40	0.73	0.82

## Sheet: Phi_Specificity
Reference constant	r with convergence	Note
1.3	0.35
1.4	0.42
1.5	0.48
1.55	0.51
1.6	0.53
1.618	0.54	← φ (golden ratio)
1.65	0.52
1.7	0.49
1.8	0.43
1.9	0.36
2	0.28	← harmonic (2:1)
2.1	0.22
2.2	0.15
